# Supplementary material for: Endotyping of non-allergic, allergic and mixed rhinitis patients using a broad panel of biomarkers in nasal secretions
Source: PLoS One. 2018 Jul 26;13(7):e0200366. doi: 10.1371/journal.pone.0200366 (PMC6061980; doi:10.1371/journal.pone.0200366)
Supplement: S1 File — (XLS) [file pone.0200366.s001.xls]

## Sheet: EGF
EGF			[1,12] en [3,33]			D : E
Patient study nr	Diagnosis	Group nr	Concentration supernatant (pg/mL) [detection limit]	Weight secretion (mL)	Weight + 3 mL	Concentration ivalon (pg/ mL)	Concentration Bauman	Remarks	MEDIAN (concentratie gecorr)	EGF	( concentration ivalon)			CONCENTRATIE GECORR GEWICHT	SUPERNATANT	BOUMANN
3	Healthy	0	2.62	0.05	3.05	52.4	7.991		HEALTHY (23)	MIXED (21)	NAR (23)	AR (22)		Kruskal Wallis inter-group:	Kruskal Wallis inter-group:	Kruskal Wallis inter-group:
8	Healthy	0	2.6	0.02	3.02	130	7.852		111.2	86.3	66	112		p = 0,805	p = 0,18	p = 0,392
10	Healthy	0	2.2	0.01	3.01	220	6.622							Mann-Whitney U: Healthy versus Mixed		Mann-Whitney U: Healthy versus Mixed
12	Healthy	0	3.99	0.01	3.01	399	12.0099		MEDIAN (supernatant)	EGF	(concentration supernatant)			p= 0,696		p = 0,458
14	Healthy	0	1.12	0.03	3.03	37.3333	3.3936		HEALTHY (21)	MIXED (21)	NAR (21)	AR (22)		Mann-Whitney U: AR versus NAR
18	Healthy	0	1.12	0.02	3.02	56	3.3824		3.3	3.3	1.7	2.4		p= 0,751
19	Healthy	0	1.12	0.03	3.03	37.3333	3.3936
20	Healthy	0	1.68	0.02	3.02	84	5.0736		MEDIAN (Boumann)	EGF	(concentration ivalon)		NB. In healthy and NAR group both 2 missing values for weight.
21	Healthy	0	3.59	0.02	3.02	179.5	10.8418		HEALTHY (21)	MIXED (21)	NAR (21)	AR (22)
22	Healthy	0	3.59	0.04	3.04	89.75	10.9136		10	10	5.3	7.1
34	Healthy	0	1.12	0.01	3.01	112	3.3712
40	Healthy	0	3.28	0.01	3.01	328	9.8728
42	Healthy	0	7.75	0.1	3.1	77.5	24.025
43	Healthy	0	3.98	0.03	3.03	132.667	12.0594
45	Healthy	0	4.09	0.04	3.04	102.25	12.4336
48	Healthy	0	3.67	-1	-1	-1	-1
49	Healthy	0	4.06	0.02	3.02	203	12.2612
68	Healthy	0	1.49	0.04	3.04	37.25	4.5296
91	Healthy	0	4.14	0.02	3.02	207	12.5028		Group		Concentration Boumann
92	Healthy	0	1.12	0	3	0	3.36		healthy	Mean	9.216
94	Healthy	0	3.63	0.01	3.01	363	10.9263			N	21
98	Healthy	0	9.87	-1	-1	-1	-1			Std. Deviation	4.80144
112	Healthy	0	1.12	0.03	3.03	37.3333	3.3936			Median	7.991
11	Mixed	1	3.45	0.04	3.04	86.25	10.488		mixed	Mean	13.6156
13	Mixed	1	1.12	0.09	3.09	12.4444	3.4608			N	21
15	Mixed	1	2.84	0.01	3.01	284	8.5484			Std. Deviation	15.2008
16	Mixed	1	4.08	0.01	3.01	408	12.2808			Median	3.4608
28	Mixed	1	3.27	0.03	3.03	109	9.9081		NAR	Mean	6.1638
32	Mixed	1	1.12	0.01	3.01	112	3.3712			N	21
44	Mixed	1	1.12	0.02	3.02	56	3.3824			Std. Deviation	3.86895
50	Mixed	1	1.12	0.02	3.02	56	3.3824			Median	5.0736
60	Mixed	1	1.28	0.03	3.03	42.6667	3.8784	NB Definetely a Mixed (in Excel correct, but in Access an AR)	AR	Mean	10.3957
71	Mixed	1	1.12	0.01	3.01	112	3.3712			N	22
76	Mixed	1	1.12	0.04	3.04	28	3.4048			Std. Deviation	9.73845
95	Mixed	1	1.12	0	3	0	3.36			Median	3.4048
96	Mixed	1	1.12	0	3	0	3.36
97	Mixed	1	22.22	0.04	3.04	555.5	67.5488
100	Mixed	1	6.12	0.01	3.01	612	18.4212
103	Mixed	1	1.12	0	3	0	3.36
105	Mixed	1	1.12	0.01	3.01	112	3.3712
107	Mixed	1	11.45	0.01	3.01	1145	34.4645
108	Mixed	1	11.23	0.02	3.02	561.5	33.9146
111	Mixed	1	5.14	0.11	3.11	46.7273	15.9854
113	Mixed	1	1.12	0.04	3.04	28	3.4048
2	NAR	2	1.68	0.02	3.02	84	5.0736	NB: became from Mixed a NAR
4	NAR	2	1.12	0.02	3.02	56	3.3824
6	NAR	2	1.12	0.04	3.04	28	3.4048
7	NAR	2	1.12	0.03	3.03	37.3333	3.3936
9	NAR	2	1.28	0.02	3.02	64	3.8656
27	NAR	2	2.1	0.01	3.01	210	6.321
29	NAR	2	1.12	0.03	3.03	37.3333	3.3936
30	NAR	2	1.12	0.01	3.01	112	3.3712
31	NAR	2	1.12	0.02	3.02	56	3.3824
35	NAR	2	2.33	0.1	3.1	23.3	7.223
36	NAR	2	1.12	0.03	3.03	37.3333	3.3936
39	NAR	2	1.12	-1	-1	-1	-1
47	NAR	2	1.43	0.01	3.01	143	4.3043
53	NAR	2	1.87	0.01	3.01	187	5.6287
57	NAR	2	3.3	0.05	3.05	66	10.065
65	NAR	2	1.65	0.2	3.2	8.25	5.28	NB Became for Healthy a NAR
66	NAR	2	2.8	0.01	3.01	280	8.428
79	NAR	2	2.53	-1	-1	-1	-1	Smoking before screening????				78	37.8459
84	NAR	2	2.31	0.01	3.01	231	6.9531					109	31.209
87	NAR	2	2.09	0.01	3.01	209	6.2909					37	26.2485
88	NAR	2	1.98	0.03	3.03	66	5.9994					106	17.0026
90	NAR	2	6.6	0.06	3.06	110	20.196					110	15.6256
93	NAR	2	1.12	0.03	3.03	37.3333	3.3936					74	7.2842
17	AR	3	1.12	0.01	3.01	112	3.3712					26	7.0133
23	AR	3	1.12	0.02	3.02	56	3.3824					83	5.1984
26	AR	3	2.33	0.01	3.01	233	7.0133					52	3.8735
37	AR	3	8.55	0.07	3.07	122.143	26.2485					38	3.5451
38	AR	3	1.17	0.03	3.03	39	3.5451					72	3.4048
41	AR	3	1.12	0.02	3.02	56	3.3824					99	3.4048
46	AR	3	1.12	0.01	3.01	112	3.3712					51	3.3936
51	AR	3	1.12	0.03	3.03	37.3333	3.3936					23	3.3824
52	AR	3	1.27	0.05	3.05	25.4	3.8735					41	3.3824
72	AR	3	1.12	0.04	3.04	28	3.4048					17	3.3712
74	AR	3	2.42	0.01	3.01	242	7.2842					46	3.3712
78	AR	3	11.79	0.21	3.21	56.1429	37.8459					82	3.3712
82	AR	3	1.12	0.01	3.01	112	3.3712					102	3.3712
83	AR	3	1.71	0.04	3.04	42.75	5.1984					104	3.3712
99	AR	3	1.12	0.04	3.04	28	3.4048					114	3.3712
102	AR	3	1.12	0.01	3.01	112	3.3712					101	3.36
101	AR	3	1.12	0	3	0	3.36
104	AR	3	1.12	0.01	3.01	112	3.3712
106	AR	3	5.63	0.02	3.02	281.5	17.0026
109	AR	3	10.1	0.09	3.09	112.222	31.209
110	AR	3	5.14	0.04	3.04	128.5	15.6256
114	AR	3	1.12	0.01	3.01	112	3.3712
Changes former (2012 analysed) screening populations:
Definite Exclusions:
1, 55, 63, 64
Exclusions because diagnosis not completely clear:
24, 25
Unclear:
79 (smoking? Not in Excel sheet)
Switch 37 and 38 (only sequence)
Plus new (nov 2013 analysed) screening numbers:Healthy: 91, 92, 94, 98, 112. Mixed: 95, 96, 97, 100, 103, 105, 107, 108, 111, 113. NAR: 90,93. AR: 99, 102, 101, 104, 106, 109, 114.
	A= 1, B=2 (virus)
Patient study nr	Group nr	Bauman concentration	Geslacht/ leeftijd
68	0.94	4.5296	v, 58
34	0.95	3.3712	v, 22
19	0.96	3.3936	v, 18					Mean			Mann-Whitney U: Group 1 versus Group 2
14	0.97	3.3936	m,56					Group 1	Group 2		p = 0,133
43	0.98	12.0594	m,24					4.5296	12.5028
60	0.99	3.8784	v,57					3.3712	67.5488
28	1	9.9081	v,33					3.3936	34.4645
32	1.01	3.3712	v,58					3.3936	33.9146
114	1.02	3.3712	v,21					12.0594	3.3824
17	1.03	3.3712	v,56					3.8784	3.4048
39	1.04		v,64					9.9081	3.36
91	1.89	12.5028	v,28					3.3712	3.3824
97	1.9	67.5488	v,20					3.3712	17.0026
107	1.91	34.4645	v,32					3.3712	3.4048
108	1.92	33.9146	v,37					5.06475	3.3824
44	1.93	3.3824	v,47						37.8459
113	1.94	3.4048	m,28						3.3936
96	1.95	3.36	m,35						3.3824
41	1.96	3.3824	v,24						3.8656
106	1.97	17.0026	v,45						5.0736
99	1.98	3.4048	v,29						5.9994
23	1.99	3.3824	m,44						3.3712
78	2	37.8459	m,22						10.065
93	2.01	3.3936	v,20						8.428
4	2.02	3.3824	v,29						13.3587
9	2.03	3.8656	v,43
2	2.04	5.0736	m,32
88	2.05	5.9994	m,62					Median
30	2.06	3.3712	m,50					Group 1	Group 2
57	2.07	10.065	m,60					3.3712	67.5488
66	2.08	8.428	m,22					3.3712	37.8459
								3.3712	34.4645
								3.3712	33.9146
								3.3936	17.0026
								3.3936	12.5028
								3.8784	10.065
								4.5296	8.428
								9.9081	5.9994
								12.0594	5.0736
								3.3936	3.8656
									3.4048
									3.4048
									3.3936
									3.3824
									3.3824
									3.3824
									3.3824
									3.3712
									3.36
									4.4696

## Sheet: HGF
HGF			[12,35 en 6,83)
Patient study nr	Diagnosis	Group nr	Concentration supernatant (pg/mL) [detection limit]	Weight secretion (mL)	Weight + 3 mL	Concentration ivalon (pg/ mL)	Concentration Bauman	Remarks				MEDIAN (concentratie gecorr)	HGF	( concentration ivalon)			CONCENTRATIE GECORR GEWICHT	SUPERNATANT	BOUMANN
3	Healthy	0	6.83	0.05	3.05	136.6	20.8315					HEALTHY (23)	MIXED (21)	NAR (23)	AR (22)		Kruskal Wallis inter-group:	Kruskal Wallis inter-group:	Kruskal Wallis inter-group:
8	Healthy	0	26.36	0.02	3.02	1318	79.6072					1242	500	830	683		p = 0,262	p = 0,097	p = 0,021
10	Healthy	0	24.77	0.01	3.01	2477	74.5577										Mann-Whitney U: Healthy versus mixed		Mann-Whitney U: Healthy versus mixed
12	Healthy	0	46.17	0.01	3.01	4617	138.972					MEDIAN (supernatant)	HGF	(concentration supernatant)			p = 0,083		p = 0,015
14	Healthy	0	38.71	0.03	3.03	1290.33	117.291					HEALTHY (21)	MIXED (21)	NAR (21)	AR (22)				Mann-Whitney U: Healthy versus AR
18	Healthy	0	6.83	0.02	3.02	341.5	20.6266					26	12	17	12				p = 0,770
19	Healthy	0	6.83	0.03	3.03	227.667	20.6949												Mann-Whitney U: NAR versus mixed
20	Healthy	0	6.83	0.02	3.02	341.5	20.6266					MEDIAN (Boumann)	HGF	(concentration ivalon)					p = 0,002
21	Healthy	0	51.62	0.02	3.02	2581	155.892					HEALTHY (21)	MIXED (21)	NAR (21)	AR (22)
22	Healthy	0	6.83	0.04	3.04	170.75	20.7632
34	Healthy	0	6.83	0.01	3.01	683	20.5583
40	Healthy	0	77.89	0.01	3.01	7789	234.449					Group		Concentration Boumann
42	Healthy	0	97.4	0.1	3.1	974	301.94					healthy	Mean	110.195
43	Healthy	0	66.82	0.03	3.03	2227.33	202.465						N	21
45	Healthy	0	35.81	0.04	3.04	895.25	108.862						Std. Deviation	84.0491
48	Healthy	0	58.11	-1	-1	-1	-1						Median	74.5577
49	Healthy	0	56.62	0.02	3.02	2831	170.992					mixed	Mean	41.1036
68	Healthy	0	61.06	0.04	3.04	1526.5	185.622						N	21
91	Healthy	0	6.83	0.02	3.02	341.5	20.6266						Std. Deviation	32.0693
92	Healthy	0	6.83	0	3	0	20.49						Median	20.6266
94	Healthy	0	6.83	0	3	0	20.49					NAR	Mean	88.2391
98	Healthy	0	6.83	-1	-1	-1	-1						N	21
112	Healthy	0	6.83	0.03	3.03	227.667	20.6949						Std. Deviation	71.467
11	Mixed	1	56.37	0.04	3.04	1409.25	171.365						Median	50.1018
13	Mixed	1	6.83	0.09	3.09	75.8889	21.1047					AR	Mean	96.1962
15	Mixed	1	6.83	0.01	3.01	683	20.5583						N	22
16	Mixed	1	6.83	0.01	3.01	683	20.5583						Std. Deviation	107.411
28	Mixed	1	14.9	0.03	3.03	496.667	45.147						Median	20.7974
32	Mixed	1	6.83	0.01	3.01	683	20.5583
44	Mixed	1	6.83	0.02	3.02	341.5	20.6266
50	Mixed	1	6.83	0.02	3.02	341.5	20.6266
60	Mixed	1	6.83	0.03	3.03	227.667	20.6949
71	Mixed	1	6.83	0.01	3.01	683	20.5583
76	Mixed	1	20.01	0.04	3.04	500.25	60.8304
95	Mixed	1	6.83	0	3	0	20.49
96	Mixed	1	6.83	0	3	0	20.49
97	Mixed	1	15.61	0.04	3.04	390.25	47.4544
100	Mixed	1	15.61	0.01	3.01	1561	46.9861
103	Mixed	1	6.83	0	3	0	20.49
105	Mixed	1	6.83	0.01	3.01	683	20.5583
107	Mixed	1	6.83	0.01	3.01	683	20.5583
108	Mixed	1	6.83	0.02	3.02	341.5	20.6266
111	Mixed	1	15.61	0.11	3.11	141.909	48.5471
113	Mixed	1	6.83	0.04	3.04	170.75	20.7632
2	NAR	2	27.94	0.02	3.02	1397	84.3788
4	NAR	2	6.83	0.02	3.02	341.5	20.6266
6	NAR	2	6.83	0.04	3.04	170.75	20.7632
7	NAR	2	6.83	0.03	3.03	227.667	20.6949
9	NAR	2	16.59	0.02	3.02	829.5	50.1018
27	NAR	2	26.36	0.01	3.01	2636	79.3436
29	NAR	2	6.83	0.03	3.03	227.667	20.6949
30	NAR	2	6.83	0.01	3.01	683	20.5583
31	NAR	2	6.83	0.02	3.02	341.5	20.6266
35	NAR	2	6.83	0.1	3.1	68.3	21.173
36	NAR	2	6.83	0.03	3.03	227.667	20.6949
39	NAR	2	6.83	-1	-1	-1	-1
47	NAR	2	39.23	0.01	3.01	3923	118.082
53	NAR	2	18.71	0.01	3.01	1871	56.3171
57	NAR	2	45.8	0.05	3.05	916	139.69
65	NAR	2	75.17	0.2	3.2	375.85	240.544
66	NAR	2	55.12	0.01	3.01	5512	165.911
79	NAR	2	96.14	-1	-1	-1	-1
84	NAR	2	39.23	0.01	3.01	3923	118.082
87	NAR	2	75.17	0.01	3.01	7517	226.262
88	NAR	2	73.8	0.03	3.03	2460	223.614
90	NAR	2	9.85	0.06	3.06	164.167	30.141
93	NAR	2	6.83	0.03	3.03	227.667	20.6949
17	AR	3	13.19	0.01	3.01	1319	39.7019
23	AR	3	23.16	0.02	3.02	1158	69.9432
26	AR	3	6.83	0.01	3.01	683	20.5583
37	AR	3	95.26	0.07	3.07	1360.86	292.448
38	AR	3	92.56	0.03	3.03	3085.33	280.457
41	AR	3	6.83	0.02	3.02	341.5	20.6266
46	AR	3	6.83	0.01	3.01	683	20.5583
51	AR	3	6.83	0.03	3.03	227.667	20.6949
52	AR	3	6.83	0.05	3.05	136.6	20.8315
72	AR	3	6.83	0.04	3.04	170.75	20.7632
74	AR	3	61.06	0.01	3.01	6106	183.791
78	AR	3	84.55	0.21	3.21	402.619	271.405
82	AR	3	58.11	0.01	3.01	5811	174.911
83	AR	3	113.35	0.04	3.04	2833.75	344.584
99	AR	3	6.83	0.04	3.04	170.75	20.7632
102	AR	3	6.83	0.01	3.01	683	20.5583
101	AR	3	6.83	0	3	0	20.49
104	AR	3	9.85	0.01	3.01	985	29.6485
106	AR	3	6.83	0.02	3.02	341.5	20.6266
109	AR	3	26.34	0.09	3.09	292.667	81.3906
110	AR	3	6.83	0.04	3.04	170.75	20.7632
114	AR	3	6.83	0.01	3.01	683	20.5583
																						0.501
																						0.972
Definite Exclusions:																						16.7008
1, 55, 63, 64
Exclusions because diagnosis not completely clear:
24, 25
	A= 1, B=2 (virus)
Patient study nr	Group nr	Bauman concentration	Geslacht/ lft
68	0.94	185.622	v, 58
34	0.95	20.5583	v, 22						Mean													0.501
19	0.96	20.6949	v, 18						Group 1	Group 2		Mann-Whitney U: Group 1 versus Group 2										0.972
14	0.97	117.291	m,56						185.622	20.6266		p = 0,859										23.5069
43	0.98	202.465	m,24						20.5583	47.4544
60	0.99	20.6949	v,57						20.6949	20.5583
28	1	45.147	v,33						117.291	20.6266
32	1.01	20.5583	v,58						202.465	20.6266
114	1.02	20.5583	v,21						20.6949	20.7632
17	1.03	39.7019	v,56						45.147	20.49
39	1.04		v,64						20.5583	20.6266
91	1.89	20.6266	v,28						20.5583	20.6266
97	1.9	47.4544	v,20						39.7019	20.7632
107	1.91	20.5583	v,32						69.3292	69.9432												0.491
108	1.92	20.6266	v,37							271.406												0.953
44	1.93	20.6266	v,47							20.6949
113	1.94	20.7632	m,28							20.6266
96	1.95	20.49	m,35							50.1018
41	1.96	20.6266	v,24							84.3788
106	1.97	20.6266	v,45							84.3788
99	1.98	20.7632	v,29							20.5583
23	1.99	69.9432	m,44							139.69
78	2	271.406	m,22							165.911
93	2.01	20.6949	v,20							58.0426
4	2.02	20.6266	v,29
9	2.03	50.1018	v,43
2	2.04	84.3788	m,32						Median
88	2.05	84.3788	m,62						Group 1	Group 2
30	2.06	20.5583	m,50						20.5583	20.6266
57	2.07	139.69	m,60						20.5583	47.4544
66	2.08	165.911	m,22						20.5583	20.5583
									20.6949	20.6266
									20.6949	20.6266
									39.7019	20.7632
									45.147	20.49
									117.291	20.6266
									185.622	20.6266
									202.465	20.7632
									30.1984	69.9432
										271.406
										20.6949
										20.6266
										50.1018
										84.3788
										84.3788
										20.5583
										139.69
										165.911
										45.3532

## Sheet: IL12
IL12			3,06 en 4,62)
Patient study nr	Diagnosis	Group nr	Concentration supernatant (pg/mL) [detection limit]	Weight secretion (mL)	Weight + 3 mL	Concentration ivalon (pg/ mL)	Concentration Bauman	Remarks		MEDIAN (concentratie gecorr)	IL12	( concentration ivalon)
3	Healthy	0	3.17	0.05	3.05	63.4	9.6685			HEALTHY (23)	MIXED (21)	NAR (23)	AR (22)		CONCENTRATIE GECORR GEWICHT	SUPERNATANT	BOUMANN
8	Healthy	0	4.01	0.02	3.02	200.5	12.1102			514	231	457	269		Kruskal Wallis inter-group:	Kruskal Wallis inter-group:	Kruskal Wallis inter-group:
10	Healthy	0	6.76	0.01	3.01	676	20.3476								p = 0,019	p = 0,001	p = 0,001
12	Healthy	0	7.8	0.01	3.01	780	23.478			MEDIAN (supernatant)	IL12	(concentration supernatant)			Mann-Whitney U: NAR versus AR		Mann-Whitney U: Healthy versus mixed
14	Healthy	0	10.56	0.03	3.03	352	31.9968			HEALTHY (21)	MIXED (21)	NAR (21)	AR (22)		p =		p = 0,011
18	Healthy	0	61.75	0.02	3.02	3087.5	186.485			11	5	17	5				Mann-Whitney U: Healthy versus AR
19	Healthy	0	35.86	0.03	3.03	1195.33	108.656										p = 0,128
20	Healthy	0	13	0.02	3.02	650	39.26			MEDIAN (Boumann)	IL12	(concentration ivalon)
21	Healthy	0	9.45	0.02	3.02	472.5	28.539			HEALTHY (21)	MIXED (21)	NAR (21)	AR (22)
22	Healthy	0	20.57	0.04	3.04	514.25	62.5328			32	14	51	14
34	Healthy	0	3.06	0.01	3.01	306	9.2106
40	Healthy	0	73.46	0.01	3.01	7346	221.115
42	Healthy	0	27.86	0.1	3.1	278.6	86.366			Group		Concentration Boumann
43	Healthy	0	41.97	0.03	3.03	1399	127.169			healthy	Mean	69.4408
45	Healthy	0	45.21	0.04	3.04	1130.25	137.438				N	21
48	Healthy	0	64.25	-1	-1	-1	-1				Std. Deviation	67.8221
49	Healthy	0	58.27	0.02	3.02	2913.5	175.975				Median	31.9968
68	Healthy	0	40.21	0.04	3.04	1005.25	122.238			mixed	Mean	19.3977
91	Healthy	0	3.06	0.02	3.02	153	9.2412				N	21
92	Healthy	0	3.06	0	3	0	9.18				Std. Deviation	9.48984
94	Healthy	0	3.06	0	3	0	9.18				Median	9.3024
98	Healthy	0	3.06	-1	-1	-1	-1			NAR	Mean	84.145
112	Healthy	0	3.06	0.03	3.03	102	9.2718				N	21
11	Mixed	1	9.32	0.04	3.04	233	28.3328				Std. Deviation	76.7406
13	Mixed	1	11.81	0.09	3.09	131.222	36.4929				Median	51.0682
15	Mixed	1	13.08	0.01	3.01	1308	39.3708			AR	Mean	38.1467
16	Mixed	1	9.02	0.01	3.01	902	27.1502				N	22
28	Mixed	1	8.41	0.03	3.03	280.333	25.4823				Std. Deviation	43.6418
32	Mixed	1	3.06	0.01	3.01	306	9.2106				Median	10.7628
44	Mixed	1	3.31	0.02	3.02	165.5	9.9962
50	Mixed	1	8.37	0.02	3.02	418.5	25.2774
60	Mixed	1	3.06	0.03	3.03	102	9.2718
71	Mixed	1	12.28	0.01	3.01	1228	36.9628
76	Mixed	1	6.61	0.04	3.04	165.25	20.0944
95	Mixed	1	3.06	0	3	0	9.18
96	Mixed	1	3.06	0	3	0	9.18
97	Mixed	1	3.06	0.04	3.04	76.5	9.3024
100	Mixed	1	3.06	0.01	3.01	306	9.2106
103	Mixed	1	3.06	0	3	0	9.18
105	Mixed	1	3.06	0.01	3.01	306	9.2106
107	Mixed	1	3.06	0.01	3.01	306	9.2106
108	Mixed	1	3.06	0.02	3.02	153	9.2412
111	Mixed	1	3.06	0.11	3.11	27.8182	9.5166
113	Mixed	1	3.06	0.04	3.04	76.5	9.3024
2	NAR	2	6.31	0.02	3.02	315.5	19.0562
4	NAR	2	3.45	0.02	3.02	172.5	10.419
6	NAR	2	3.06	0.04	3.04	76.5	9.3024
7	NAR	2	4.86	0.03	3.03	162	14.7258
9	NAR	2	6.31	0.02	3.02	315.5	19.0562
27	NAR	2	4.57	0.01	3.01	457	13.7557
29	NAR	2	83.5	0.03	3.03	2783.33	253.005
30	NAR	2	17.26	0.01	3.01	1726	51.9526
31	NAR	2	16.91	0.02	3.02	845.5	51.0682
35	NAR	2	15.42	0.1	3.1	154.2	47.802
36	NAR	2	9.37	0.03	3.03	312.333	28.3911
39	NAR	2	25.66	-1	-1	-1	-1
47	NAR	2	40.79	0.01	3.01	4079	122.778
53	NAR	2	54.1	0.01	3.01	5410	162.841
57	NAR	2	40.5	0.05	3.05	810	123.525
65	NAR	2	46.25	0.2	3.2	231.25	148
66	NAR	2	71.8	0.01	3.01	7180	216.118
79	NAR	2	24.91	-1	-1	-1	-1
84	NAR	2	45.51	0.01	3.01	4551	136.985
87	NAR	2	52.61	0.01	3.01	5261	158.356
88	NAR	2	50.09	0.03	3.03	1669.67	151.773
90	NAR	2	3.06	0.06	3.06	51	9.3636
93	NAR	2	3.06	0.03	3.03	102	9.2718
17	AR	3	3.06	0.01	3.01	306	9.2106
23	AR	3	4.29	0.02	3.02	214.5	12.9558
26	AR	3	7.2	0.01	3.01	720	21.672
37	AR	3	15.99	0.07	3.07	228.429	49.0893
38	AR	3	14.04	0.03	3.03	468	42.5412
41	AR	3	16.82	0.02	3.02	841	50.7964
46	AR	3	4.01	0.01	3.01	401	12.0701
51	AR	3	4.4	0.03	3.03	146.667	13.332
52	AR	3	3.06	0.05	3.05	61.2	9.333
72	AR	3	3.06	0.04	3.04	76.5	9.3024
74	AR	3	37.56	0.01	3.01	3756	113.056
78	AR	3	39.62	0.21	3.21	188.667	127.18
82	AR	3	37.41	0.01	3.01	3741	112.604
83	AR	3	47.43	0.04	3.04	1185.75	144.187
99	AR	3	3.06	0.04	3.04	76.5	9.3024
102	AR	3	3.06	0.01	3.01	306	9.2106
101	AR	3	3.06	0	3	0	9.18
104	AR	3	3.06	0.01	3.01	306	9.2106
106	AR	3	3.06	0.02	3.02	153	9.2412
109	AR	3	3.06	0.09	3.09	34	9.4554
110	AR	3	3.06	0.04	3.04	76.5	9.3024
114	AR	3	3.06	0.01	3.01	306	9.2106
Plus new (nov 2013 analysed) screening numbers:Healthy: 91, 92, 94, 98, 112. Mixed: 95, 96, 97, 100, 103, 105, 107, 108, 111, 113. NAR: 90,93. AR: 99, 102, 101, 104, 106, 109, 114.
Definite Exclusions:
1, 55, 63, 64
Exclusions because diagnosis not completely clear:
24, 25
	A= 1, B=2 (virus)
Patient study nr	Group nr	Bauman concentration	Geslacht/ lft
68	0.94	122.238	v, 58
34	0.95	9.2106	v, 22
19	0.96	108.656	v, 18
14	0.97	31.9968	m,56
43	0.98	127.169	m,24							Mean			Mann-Whitney U: Group 1 versus Group 2
60	0.99	9.2718	v,57							Group 1	Group 2		p = 0,612
28	1	25.4823	v,33							122.238	9.2412
32	1.01	9.2106	v,58							9.2106	9.3024
114	1.02	9.2106	v,21							108.656	9.2106
17	1.03	9.2106	v,56							31.9968	9.2412
39	1.04		v,64							127.169	9.9962
91	1.89	9.2412	v,28							9.2718	9.3024
97	1.9	9.3024	v,20							25.4823	9.18
107	1.91	9.2106	v,32							9.2106	50.7964
108	1.92	9.2412	v,37							9.2106	9.2412
44	1.93	9.9962	v,47							9.2106	9.3024
113	1.94	9.3024	m,28							46.1657	12.9558
96	1.95	9.18	m,35								127.18
41	1.96	50.7964	v,24								9.2718
106	1.97	9.2412	v,45								10.419
99	1.98	9.3024	v,29								19.0562
23	1.99	12.9558	m,44								19.0562
78	2	127.18	m,22								151.773
93	2.01	9.2718	v,20								51.9526
4	2.02	10.419	v,29								123.525
9	2.03	19.0562	v,43								216.118
2	2.04	19.0562	m,32								43.8061
88	2.05	151.773	m,62
30	2.06	51.9526	m,50
57	2.07	123.525	m,60							Median
66	2.08	216.118	m,22							Group 1	Group 2
										127.169	216.118
										122.238	151.773
										108.656	127.18
										31.9968	123.525
										25.4823	51.9526
										9.2718	50.7964
										9.2106	19.0562
										9.2106	19.0562
										9.2106	12.9558
										9.2106	10.419
										17.38	9.9962
											9.3024
											9.3024
											9.3024
											9.2718
											9.2412
											9.2412
											9.2412
											9.2106
											9.18
											10.21

## Sheet: IL8
IL8			2,38 en 6,15, cut off: 2,38
Patient study nr	Diagnosis	Group nr	Concentration supernatant (pg/mL) [detection limit]	Weight secretion (mL)	Weight + 3 mL	Concentration ivalon (pg/ mL)	Concentration Bauman	Remarks
3	Healthy	0	1034.5	0.05	3.05	20690	3155.22			MEDIAAN	IL8	( concentration ivalon)			CONCENTRATIE GECORR GEWICHT	SUPERNATANT	BOUMANN
8	Healthy	0	84.79	0.02	3.02	4239.5	256.066			HEALTHY (23)	MIXED (21)	NAR (23)	AR (22)		Kruskal Wallis inter-group:	Kruskal Wallis inter-group:	Kruskal Wallis inter-group:
10	Healthy	0	188.68	0.01	3.01	18868	567.927								p = 0,078	p = 0,198	p = 0,148
12	Healthy	0	77.23	0.01	3.01	7723	232.462								Mann-Whitney U: AR versus mixed		Mann-Whitney U: AR versus mixed
14	Healthy	0	198.44	0.03	3.03	6614.67	601.273			MEAN	IL8	(concentration ivalon)			p = 0,089		p = 0,055
18	Healthy	0	125.73	0.02	3.02	6286.5	379.705			HEALTHY	MIXED	NAR	AR		Mann-Whitney U:Healthy versus mixed		Mann-Whitney U:Healthy versus mixed
19	Healthy	0	81.24	0.03	3.03	2708	246.157								p = 0,051		p = 0,090
20	Healthy	0	40.31	0.02	3.02	2015.5	121.736
21	Healthy	0	528.68	0.02	3.02	26434	1596.61
22	Healthy	0	160.97	0.04	3.04	4024.25	489.349
34	Healthy	0	62.58	0.01	3.01	6258	188.366
40	Healthy	0	24.24	0.01	3.01	2424	72.9624
42	Healthy	0	301.34	0.1	3.1	3013.4	934.154			Report
43	Healthy	0	117.85	0.03	3.03	3928.33	357.085			Group		Concentration Boumann
45	Healthy	0	503.25	0.04	3.04	12581.2	1529.88			healthy	Mean	835.493
48	Healthy	0	202.45	-1	-1	-1	-1				N	21
49	Healthy	0	1214.27	0.02	3.02	60713.5	3667.1				Std. Deviation	1032.48
68	Healthy	0	747.82	0.04	3.04	18695.5	2273.37				Median	357.086
91	Healthy	0	100.31	0.02	3.02	5015.5	302.936			mixed	Mean	441.539
92	Healthy	0	34.15	0.01	3.01	3415	102.791				N	21
94	Healthy	0	67.89	0.01	3.01	6789	204.349				Std. Deviation	559.703
98	Healthy	0	122.11	-1	-1	-1	-1				Median	217.232
112	Healthy	0	87.74	0.03	3.03	2924.67	265.852			NAR	Mean	452.385
11	Mixed	1	18.95	0.04	3.04	473.75	57.608				N	21
13	Mixed	1	135.81	0.09	3.09	1509	419.653				Std. Deviation	491.527
15	Mixed	1	29.01	0.01	3.01	2901	87.3201				Median	254.677
16	Mixed	1	72.17	0.01	3.01	7217	217.232			AR	Mean	785.297
28	Mixed	1	145.98	0.03	3.03	4866	442.319				N	22
32	Mixed	1	10.65	0.01	3.01	1065	32.0565				Std. Deviation	849.808
44	Mixed	1	31.24	0.02	3.02	1562	94.3448				Median	509.865
50	Mixed	1	47.15	0.02	3.02	2357.5	142.393
60	Mixed	1	196.79	0.03	3.03	6559.67	596.274
71	Mixed	1	146.02	0.01	3.01	14602	439.52
76	Mixed	1	590.25	0.04	3.04	14756.2	1794.36
95	Mixed	1	8.31	0.01	3.01	831	25.0131
96	Mixed	1	15.62	0.01	3.01	1562	47.0162
97	Mixed	1	681.73	0.04	3.04	17043.2	2072.46
100	Mixed	1	265.39	0.01	3.01	26539	798.824
103	Mixed	1	17.95	0.01	3.01	1795	54.0295
105	Mixed	1	25.24	0.01	3.01	2524	75.9724
107	Mixed	1	240.14	0.01	3.01	24014	722.821
108	Mixed	1	250.18	0.02	3.02	12509	755.544
111	Mixed	1	90.64	0.11	3.11	824	281.89
113	Mixed	1	38.05	0.04	3.04	951.25	115.672
2	NAR	2	84.33	0.02	3.02	4216.5	254.677
4	NAR	2	58.71	0.02	3.02	2935.5	177.304
6	NAR	2	52.3	0.04	3.04	1307.5	158.992
7	NAR	2	220.85	0.03	3.03	7361.67	669.175
9	NAR	2	53.49	0.02	3.02	2674.5	161.54
27	NAR	2	159.52	0.01	3.01	15952	480.155
29	NAR	2	7.85	0.03	3.03	261.667	23.7855
30	NAR	2	2.38	0.01	3.01	238	7.1638
31	NAR	2	17.36	0.02	3.02	868	52.4272
35	NAR	2	193.69	0.1	3.1	1936.9	600.439
36	NAR	2	213.17	0.03	3.03	7105.67	645.905
39	NAR	2	227.52	-1	-1	-1	-1
47	NAR	2	2.76	0.01	3.01	276	8.3076
53	NAR	2	139.15	0.01	3.01	13915	418.841
57	NAR	2	414.67	0.05	3.05	8293.4	1264.74
65	NAR	2	474.67	0.2	3.2	2373.35	1518.94
66	NAR	2	130.22	0.01	3.01	13022	391.962
79	NAR	2	365.76	-1	-1	-1	-1
84	NAR	2	36.59	0.01	3.01	3659	110.136
87	NAR	2	56.77	0.01	3.01	5677	170.878
88	NAR	2	554.89	0.03	3.03	18496.3	1681.32
90	NAR	2	210.53	0.06	3.06	3508.83	644.222
93	NAR	2	19.53	0.03	3.03	651	59.1759
17	AR	3	437.27	0.01	3.01	43727	1316.18
23	AR	3	432.32	0.02	3.02	21616	1305.61
26	AR	3	170.51	0.01	3.01	17051	513.235
37	AR	3	496.43	0.07	3.07	7091.86	1524.04
38	AR	3	974.54	0.03	3.03	32484.7	2952.86
41	AR	3	52.79	0.02	3.02	2639.5	159.426
46	AR	3	100.41	0.01	3.01	10041	302.234
51	AR	3	268.28	0.03	3.03	8942.67	812.888
52	AR	3	239.84	0.05	3.05	4796.8	731.512
72	AR	3	187.53	0.04	3.04	4688.25	570.091
74	AR	3	126.21	0.01	3.01	12621	379.892
78	AR	3	957.21	0.21	3.21	4558.14	3072.64
82	AR	3	32.79	0.01	3.01	3279	98.6979
83	AR	3	455.61	0.04	3.04	11390.2	1385.05
99	AR	3	63.17	0.04	3.04	1579.25	192.037
102	AR	3	17.17	0.01	3.01	1717	51.6817
101	AR	3	147.38	0.01	3.01	14738	443.614
104	AR	3	48.09	0.01	3.01	4809	144.751
106	AR	3	80.14	0.02	3.02	4007	242.023
109	AR	3	164.62	0.09	3.09	1829.11	508.676
110	AR	3	168.11	0.04	3.04	4202.75	511.054
114	AR	3	19.38	0.01	3.01	1938	58.3338
	A= 1, B=2 (virus)
Patient study nr	Group nr	Bauman concentration	Geslacht/ lft
68	0.94	2273.37	v, 58						Mean
34	0.95	188.366	v, 22						Group 1	Group 2		Mann-Whitney U: Group 1 versus Group 2
19	0.96	246.157	v, 18						2273.37	302.936		p = 0,725
14	0.97	601.273	m,56						188.366	2072.46
43	0.98	357.085	m,24						246.157	722.821
60	0.99	596.274	v,57						601.273	755.544
28	1	442.319	v,33						357.085	94.3448
32	1.01	32.0565	v,58						596.274	115.672
114	1.02	58.3338	v,21						442.319	47.0162
17	1.03	1316.18	v,56						32.0565	159.426
39	1.04		v,64						58.3338	242.023
91	1.89	302.936	v,28						1316.18	192.037
97	1.9	2072.46	v,20						611.142	1305.61
107	1.91	722.821	v,32							3072.64
108	1.92	755.544	v,37							59.1759
44	1.93	94.3448	v,47							177.304
113	1.94	115.672	m,28							161.54
96	1.95	47.0162	m,35							254.677
41	1.96	159.426	v,24							1681.32
106	1.97	242.023	v,45							7.1638
99	1.98	192.037	v,29							1264.74
23	1.99	1305.61	m,44							391.962
78	2	3072.64	m,22							654.021
93	2.01	59.1759	v,20
4	2.02	177.304	v,29
9	2.03	161.54	v,43						Median
2	2.04	254.677	m,32						Group 1	Group 2
88	2.05	1681.32	m,62						32.0565	3072.64
30	2.06	7.1638	m,50						58.3338	2072.46
57	2.07	1264.74	m,60						188.366	1681.32
66	2.08	391.962	m,22						246.157	1305.61
									357.085	1264.74
									442.319	755.544
									596.274	722.821
									601.273	391.962
									1316.18	302.936
									2273.37	254.677
									399.702	242.023
										192.037
										177.304
										161.54
										159.426
										115.672
										94.3448
										59.1759
										47.0162
										7.1638
										248.35

## Sheet: RANTES
RANTES			5,4 en 5,4
Patient study nr	Diagnosis	Group nr	Concentration supernatant (pg/mL) [detection limit]	Weight secretion (mL)	Weight + 3 mL	Concentration ivalon (pg/ mL)	Concentration Bauman	Remarks
3	Healthy	0	5.4	0.05	3.05	108	16.47					MEDIAAN	RANTES	( concentration ivalon)			CONCENTRATIE GECORR GEWICHT	SUPERNATANT	BOUMANN
8	Healthy	0	12.04	0.02	3.02	602	36.3608					HEALTHY (23)	MIXED (21)	NAR (23)	AR (22)		Kruskal Wallis inter-group:	Kruskal Wallis inter-group:	Kruskal Wallis inter-group:
10	Healthy	0	8.32	0.01	3.01	832	25.0432										p = 0,941	p = 0,101	p = 0,562
12	Healthy	0	13.71	0.01	3.01	1371	41.2671										Mann-Whitney U: Healthy versus AR		Mann-Whitney U: Healthy versus AR
14	Healthy	0	12.42	0.03	3.03	414	37.6326					MEAN	RANTES	(concentration ivalon)			p = 0,761		p = 0,241
18	Healthy	0	5.4	0.02	3.02	270	16.308					HEALTHY	MIXED	NAR	AR		Mann-Whitney U: Mixed versus AR		Mann-Whitney U: Mixed versus AR
19	Healthy	0	5.4	0.03	3.03	180	16.362										p = 0,961		p = 0,825
20	Healthy	0	10.68	0.02	3.02	534	32.2536
21	Healthy	0	7.18	0.02	3.02	359	21.6836
22	Healthy	0	5.4	0.04	3.04	135	16.416
34	Healthy	0	5.4	0.01	3.01	540	16.254
40	Healthy	0	10.24	0.01	3.01	1024	30.8224
42	Healthy	0	11.76	0.1	3.1	117.6	36.456
43	Healthy	0	13.07	0.03	3.03	435.667	39.6021
45	Healthy	0	9.36	0.04	3.04	234	28.4544
48	Healthy	0	9.59	-1	-1	-1	-9.59					Report
49	Healthy	0	9.95	0.02	3.02	497.5	30.049					Group		Concentration Boumann
68	Healthy	0	6.11	0.04	3.04	152.75	18.5744					healthy	Mean	22.1778
91	Healthy	0	5.4	0.02	3.02	270	16.308						N	23
92	Healthy	0	5.4	0	3	0	16.2						Std. Deviation	12.9502
94	Healthy	0	5.4	0	3	0	16.2						Median	21.6836
98	Healthy	0	5.4	-1	-1	-1	-5.4					mixed	Mean	22.4923
112	Healthy	0	5.4	0.03	3.03	180	16.362						N	21
11	Mixed	1	13.01	0.04	3.04	325.25	39.5504						Std. Deviation	12.6493
13	Mixed	1	5.4	0.09	3.09	60	16.686						Median	16.416
15	Mixed	1	14.75	0.01	3.01	1475	44.3975					NAR	Mean	17.6611
16	Mixed	1	15.6	0.01	3.01	1560	46.956						N	23
28	Mixed	1	19.05	0.03	3.03	635	57.7215						Std. Deviation	5.96765
32	Mixed	1	5.4	0.01	3.01	540	16.254						Median	16.74
44	Mixed	1	6.02	0.02	3.02	301	18.1804					AR	Mean	18.8755
50	Mixed	1	6.71	0.02	3.02	335.5	20.2642						N	22
60	Mixed	1	5.4	0.03	3.03	180	16.362						Std. Deviation	6.36768
71	Mixed	1	5.4	0.01	3.01	540	16.254						Median	16.416
76	Mixed	1	5.4	0.04	3.04	135	16.416
95	Mixed	1	5.4	0	3	0	16.2
96	Mixed	1	5.4	0	3	0	16.2
97	Mixed	1	5.4	0.04	3.04	135	16.416
100	Mixed	1	5.4	0.01	3.01	540	16.254
103	Mixed	1	5.4	0	3	0	16.2
105	Mixed	1	5.4	0.01	3.01	540	16.254
107	Mixed	1	5.4	0.01	3.01	540	16.254
108	Mixed	1	5.4	0.02	3.02	270	16.308
111	Mixed	1	5.4	0.11	3.11	49.0909	16.794
113	Mixed	1	5.4	0.04	3.04	135	16.416
2	NAR	2	6.24	0.02	3.02	312	18.8448
4	NAR	2	5.4	0.02	3.02	270	16.308
6	NAR	2	5.4	0.04	3.04	135	16.416
7	NAR	2	5.4	0.03	3.03	180	16.362
9	NAR	2	5.42	0.02	3.02	271	16.3684
27	NAR	2	6.76	0.01	3.01	676	20.3476
29	NAR	2	5.4	0.03	3.03	180	16.362
30	NAR	2	5.4	0.01	3.01	540	16.254
31	NAR	2	5.4	0.02	3.02	270	16.308
35	NAR	2	5.4	0.1	3.1	54	16.74
36	NAR	2	5.4	0.03	3.03	180	16.362
39	NAR	2	5.4	-1	-1	-1	-5.4
47	NAR	2	6.73	0.01	3.01	673	20.2573
53	NAR	2	7.82	0.01	3.01	782	23.5382
57	NAR	2	7.16	0.05	3.05	143.2	21.838
65	NAR	2	6.47	0.2	3.2	32.35	20.704
66	NAR	2	9.06	0.01	3.01	906	27.2706
79	NAR	2	7.16	-1	2	-1	14.32
84	NAR	2	6.99	0.01	3.01	699	21.0399
87	NAR	2	7.98	0.01	3.01	798	24.0198
88	NAR	2	6.29	0.03	3.03	209.667	19.0587
90	NAR	2	5.4	0.06	3.06	90	16.524
93	NAR	2	5.4	0.03	3.03	180	16.362
17	AR	3	5.4	0.01	3.01	540	16.254
23	AR	3	8.32	0.02	3.02	416	25.1264
26	AR	3	6.24	0.01	3.01	624	18.7824
37	AR	3	14.56	0.07	3.07	208	44.6992
38	AR	3	5.4	0.03	3.03	180	16.362
41	AR	3	5.4	0.02	3.02	270	16.308
46	AR	3	5.4	0.01	3.01	540	16.254
51	AR	3	5.4	0.03	3.03	180	16.362
52	AR	3	5.4	0.05	3.05	108	16.47
72	AR	3	5.4	0.04	3.04	135	16.416
74	AR	3	8.45	0.01	3.01	845	25.4345
78	AR	3	6.2	0.21	3.21	29.5238	19.902
82	AR	3	6.47	0.01	3.01	647	19.4747
83	AR	3	5.47	0.04	3.04	136.75	16.6288
99	AR	3	5.4	0.04	3.04	135	16.416
102	AR	3	5.4	0.01	3.01	540	16.254
101	AR	3	5.4	0	3	0	16.2
104	AR	3	5.4	0.01	3.01	540	16.254
106	AR	3	5.4	0.02	3.02	270	16.308
109	AR	3	5.4	0.09	3.09	60	16.686
110	AR	3	5.4	0.04	3.04	135	16.416
114	AR	3	5.4	0.01	3.01	540	16.254
	A= 1, B=2 (virus)
Patient study nr	Group nr	Bauman concentration	Geslacht/ lft
68	0.94	18.5744	v, 58							Mean			Mann-Whitney U: Group 1 versus Group 2
34	0.95	16.254	v, 22							Group 1	Group 2		p = 0,965
19	0.96	16.362	v, 18							18.5744	16.308
14	0.97	37.6326	m,56							16.254	16.416
43	0.98	39.6021	m,24							16.362	16.254
60	0.99	16.362	v,57							37.6326	16.308
28	1	57.7215	v,33							39.6021	18.1804
32	1.01	16.254	v,58							16.362	16.416
114	1.02	16.254	v,21							57.7215	16.2
17	1.03	16.254	v,56							16.254	16.308
39	1.04		v,64							16.254	16.308
91	1.89	16.308	v,28							16.254	16.416
97	1.9	16.416	v,20							25.1271	25.1264
107	1.91	16.254	v,32								19.902
108	1.92	16.308	v,37								16.362
44	1.93	18.1804	v,47								16.308
113	1.94	16.416	m,28								16.3684
96	1.95	16.2	m,35								18.8448
41	1.96	16.308	v,24								19.0587
106	1.97	16.308	v,45								16.254
99	1.98	16.416	v,29								21.838
23	1.99	25.1264	m,44								27.2706
78	2	19.902	m,22								18.1224
93	2.01	16.362	v,20
4	2.02	16.308	v,29
9	2.03	16.3684	v,43							Median
2	2.04	18.8448	m,32							Group 1	Group 2
88	2.05	19.0587	m,62							16.254	27.2706
30	2.06	16.254	m,50							16.254	25.1264
57	2.07	21.838	m,60							16.254	21.838
66	2.08	27.2706	m,22							16.254	19.902
										16.362	19.0587
										16.362	18.8448
										18.5744	18.1804
										37.6326	16.416
										39.6021	16.416
										57.7215	16.416
										16.362	16.3684
											16.362
											16.308
											16.308
											16.308
											16.308
											16.308
											16.254
											16.254
											16.2
											16.3922

## Sheet: IL1RA
IL1RA			[13,26 en 15,41]
Patient study nr	Diagnosis	Group nr	Concentration supernatant (pg/mL) [detection limit]	Weight secretion (mL)	Weight + 3 mL	Concentration ivalon (pg/ mL)	Concentration Bauman	Remarks		MEDIAAN	IL1RA	( concentration ivalon)			CONCENTRATIE GECORR GEWICHT	SUPERNATANT	BOUMANN
3	Healthy	0	139.19	0.05	3.05	2783.8	424.529			HEALTHY (23)	MIXED (21)	NAR (23)	AR (22)		Kruskal Wallis inter-group:	Kruskal Wallis inter-group:	Kruskal Wallis inter-group:
8	Healthy	0	105.69	0.02	3.02	5284.5	319.184								p = 0,917	p = 0,620	p = 0,622
10	Healthy	0	526.08	0.01	3.01	52608	1583.5								Mann-Whitney U: Healthy versus mixed		Mann-Whitney U: Healthy versus mixed
12	Healthy	0	151.82	0.01	3.01	15182	456.978			MEAN	IL1RA	(concentration ivalon)			p = 0,563		p = 0,247
14	Healthy	0	72.48	0.03	3.03	2416	219.614			HEALTHY	MIXED	NAR	AR		Mann-Whitney U: Healthy versus NAR
18	Healthy	0	98.14	0.02	3.02	4907	296.383								p = 0,624
19	Healthy	0	24.09	0.03	3.03	803	72.9927
20	Healthy	0	24.09	0.02	3.02	1204.5	72.7518
21	Healthy	0	111.84	0.02	3.02	5592	337.757
22	Healthy	0	159.09	0.04	3.04	3977.25	483.634
34	Healthy	0	13.26	0.01	3.01	1326	39.9126
40	Healthy	0	53.32	0.01	3.01	5332	160.493
42	Healthy	0	215.61	0.1	3.1	2156.1	668.391
43	Healthy	0	96.33	0.03	3.03	3211	291.88
45	Healthy	0	121.53	0.04	3.04	3038.25	369.451
48	Healthy	0	62.06	-1	-1	-1	-1			Report
49	Healthy	0	162.84	0.02	3.02	8142	491.777			Group		Concentration Boumann
68	Healthy	0	219.64	0.04	3.04	5491	667.706			healthy	Mean	360.909
91	Healthy	0	103.26	0.02	3.02	5163	311.845				N	21
92	Healthy	0	13.26	0	3	0	39.78				Std. Deviation	338.06
94	Healthy	0	20.07	0.01	3.01	2007	60.4107				Median	311.845
98	Healthy	0	77.21	-1	-1	-1	-1			mixed	Mean	355.333
112	Healthy	0	67.22	0.03	3.03	2240.67	203.677				N	21
11	Mixed	1	39.71	0.04	3.04	992.75	120.718				Std. Deviation	544.964
13	Mixed	1	198.35	0.09	3.09	2203.89	612.901				Median	151.574
15	Mixed	1	47.85	0.01	3.01	4785	144.029			NAR	Mean	335.878
16	Mixed	1	80.75	0.01	3.01	8075	243.057				N	21
28	Mixed	1	802.61	0.03	3.03	26753.7	2431.91				Std. Deviation	542.058
32	Mixed	1	31.62	0.01	3.01	3162	95.1762				Median	194.005
44	Mixed	1	71.08	0.02	3.02	3554	214.662			AR	Mean	334.012
50	Mixed	1	39.43	0.02	3.02	1971.5	119.079				N	22
60	Mixed	1	13.26	0.03	3.03	442	40.1778				Std. Deviation	314.391
71	Mixed	1	13.26	0.01	3.01	1326	39.9126				Median	179.373
76	Mixed	1	49.86	0.04	3.04	1246.5	151.574
95	Mixed	1	16.22	0.01	3.01	1622	48.8222
96	Mixed	1	32.43	0.01	3.01	3243	97.6143
97	Mixed	1	156.2	0.04	3.04	3905	474.848
100	Mixed	1	100.59	0.01	3.01	10059	302.776
103	Mixed	1	28.19	0.01	3.01	2819	84.8519
105	Mixed	1	24.06	0.01	3.01	2406	72.4206
107	Mixed	1	82.3	0.01	3.01	8230	247.723
108	Mixed	1	375.2	0.02	3.02	18760	1133.1
111	Mixed	1	203.67	0.11	3.11	1851.55	633.414
113	Mixed	1	50.4	0.04	3.04	1260	153.216
2	NAR	2	47.85	0.02	3.02	2392.5	144.507
4	NAR	2	64.24	0.02	3.02	3212	194.005
6	NAR	2	851.2	0.04	3.04	21280	2587.65
7	NAR	2	181.39	0.03	3.03	6046.33	549.612
9	NAR	2	89.04	0.02	3.02	4452	268.901
27	NAR	2	189.86	0.01	3.01	18986	571.479
29	NAR	2	14.17	0.03	3.03	472.333	42.9351
30	NAR	2	13.26	0.01	3.01	1326	39.9126
31	NAR	2	13.26	0.02	3.02	663	40.0452
35	NAR	2	65.74	0.1	3.1	657.4	203.794
36	NAR	2	19.09	0.03	3.03	636.333	57.8427
39	NAR	2	29.16	-1	-1	-1	-1
47	NAR	2	26.49	0.01	3.01	2649	79.7349
53	NAR	2	96.33	0.01	3.01	9633	289.953
57	NAR	2	70.72	0.05	3.05	1414.4	215.696
65	NAR	2	75.02	0.2	3.2	375.1	240.064
66	NAR	2	53.32	0.01	3.01	5332	160.493
79	NAR	2	179.18	-1	-1	-1	-1
84	NAR	2	62.06	0.01	3.01	6206	186.801
87	NAR	2	62.06	0.01	3.01	6206	186.801
88	NAR	2	154.64	0.03	3.03	5154.67	468.559
90	NAR	2	156.2	0.06	3.06	2603.33	477.972
93	NAR	2	13.26	0.03	3.03	442	40.1778
17	AR	3	172.93	0.01	3.01	17293	520.519
23	AR	3	122.41	0.02	3.02	6120.5	369.678
26	AR	3	147.61	0.01	3.01	14761	444.306
37	AR	3	266.56	0.07	3.07	3808	818.339
38	AR	3	292.29	0.03	3.03	9743	885.639
41	AR	3	13.26	0.02	3.02	663	40.0452
46	AR	3	13.26	0.01	3.01	1326	39.9126
51	AR	3	55.12	0.03	3.03	1837.33	167.014
52	AR	3	181.63	0.05	3.05	3632.6	553.971
72	AR	3	63.07	0.04	3.04	1576.75	191.733
74	AR	3	44.5	0.01	3.01	4450	133.945
78	AR	3	346.38	0.21	3.21	1649.43	1111.88
82	AR	3	44.5	0.01	3.01	4450	133.945
83	AR	3	104.77	0.04	3.04	2619.25	318.501
99	AR	3	20.07	0.04	3.04	501.75	61.0128
102	AR	3	24.06	0.01	3.01	2406	72.4206
101	AR	3	55.11	0.01	3.01	5511	165.881
104	AR	3	41.23	0.01	3.01	4123	124.102
106	AR	3	32.43	0.02	3.02	1621.5	97.9386
109	AR	3	247.02	0.09	3.09	2744.67	763.292
110	AR	3	90.06	0.04	3.04	2251.5	273.782
114	AR	3	20.07	0.01	3.01	2007	60.4107
	A= 1, B=2 (virus)
Patient study nr	Group nr	Bauman concentration	Geslacht/ lft
68	0.94	667.706	v, 58
34	0.95	39.9126	v, 22
19	0.96	72.9927	v, 18
14	0.97	219.614	m,56					Mean			Mann-Whitney U: Group 1 versus Group 2
43	0.98	291.88	m,24					Group 1	Group 2		p = 0,860
60	0.99	40.1778	v,57					667.706	311.845
28	1	2431.91	v,33					39.9126	474.848
32	1.01	95.1762	v,58					72.9927	247.723
114	1.02	60.4107	v,21					219.614	1133.1
17	1.03	520.519	v,56					291.88	214.662
39	1.04		v,64					40.1778	153.216
91	1.89	311.845	v,28					2431.91	97.6143
97	1.9	474.848	v,20					95.1762	40.0452
107	1.91	247.723	v,32					60.4107	97.9386
108	1.92	1133.1	v,37					520.519	61.0128
44	1.93	214.662	v,47					444.03	369.678
113	1.94	153.216	m,28						1111.88
96	1.95	97.6143	m,35						40.1778
41	1.96	40.0452	v,24						194.005
106	1.97	97.9386	v,45						268.901
99	1.98	61.0128	v,29						144.507
23	1.99	369.678	m,44						468.559
78	2	1111.88	m,22						39.9126
93	2.01	40.1778	v,20						215.696
4	2.02	194.005	v,29						160.493
9	2.03	268.901	v,43						292.291
2	2.04	144.507	m,32
88	2.05	468.559	m,62
30	2.06	39.9126	m,50					Median
57	2.07	215.696	m,60					Group 1	Group 2
66	2.08	160.493	m,22					39.9126	1133.1
								40.1778	1111.88
								60.4107	474.848
								72.9927	468.559
								95.1762	369.678
								219.614	311.845
								291.88	268.901
								520.519	247.723
								667.706	215.696
								2431.91	214.662
								157.395	194.005
									160.493
									153.216
									144.507
									97.9386
									97.6143
									61.0128
									40.1778
									40.0452
									39.9126
									204.333

## Sheet: INFA
INFA			2,06 en 6,68
Patient study nr	Diagnosis	Group nr	Concentration supernatant (pg/mL) [detection limit]	Weight secretion (mL)	Weight + 3 mL	Concentration ivalon (pg/ mL)	Concentration Bauman	Remarks
3	Healthy	0	8.61	0.05	3.05	172.2	26.2605			MEDIAAN	INFA	( concentration ivalon)			CONCENTRATIE GECORR GEWICHT	SUPERNATANT	BOUMANN
8	Healthy	0	14.5	0.02	3.02	725	43.79			HEALTHY (23)	MIXED (21)	NAR (23)	AR (22)		Kruskal Wallis inter-group:	Kruskal Wallis inter-group:	Kruskal Wallis inter-group:
10	Healthy	0	19.04	0.01	3.01	1904	57.3104								p = 0,159	p = 0,082	p = 0,108
12	Healthy	0	19.04	0.01	3.01	1904	57.3104								Mann-Whitney U: Healthy versus mixed		Mann-Whitney U: Healthy versus mixed
14	Healthy	0	22.93	0.03	3.03	764.333	69.4779			MEAN	INFA	(concentration ivalon)			p = 0,151		p = 0,118
18	Healthy	0	14.12	0.02	3.02	706	42.6424			HEALTHY	MIXED	NAR	AR		Mann-Whitney U: NAR versus mixed		Mann-Whitney U: NAR versus mixed
19	Healthy	0	2.38	0.03	3.03	79.3333	7.2114								p = 0,043		p = 0,021
20	Healthy	0	2.06	0.02	3.02	103	6.2212										..
21	Healthy	0	6.87	0.02	3.02	343.5	20.7474			Report
22	Healthy	0	5.63	0.04	3.04	140.75	17.1152			Group		Concentration Boumann
34	Healthy	0	2.06	0.01	3.01	206	6.2006			healthy	Mean	38.6625
40	Healthy	0	18.31	0.01	3.01	1831	55.1131				N	21
42	Healthy	0	15.04	0.1	3.1	150.4	46.624				Std. Deviation	24.1053
43	Healthy	0	25.4	0.03	3.03	846.667	76.962				Median	42.6424
45	Healthy	0	25.4	0.04	3.04	635	77.216			mixed	Mean	28.6428
48	Healthy	0	22.08	-1	-1	-1	-1				N	21
49	Healthy	0	16.19	0.02	3.02	809.5	48.8938				Std. Deviation	23.076
68	Healthy	0	23.79	0.04	3.04	594.75	72.3216				Median	6.2624
91	Healthy	0	2.06	0.02	3.02	103	6.2212			NAR	Mean	40.8681
92	Healthy	0	2.06	0	3	0	6.18				N	21
94	Healthy	0	2.06	0	3	0	6.18				Std. Deviation	26.3368
98	Healthy	0	2.06	-1	-1	-1	-1				Median	43.935
112	Healthy	0	2.06	0.03	3.03	68.6667	6.2418			AR	Mean	33.4831
11	Mixed	1	19.04	0.04	3.04	476	57.8816				N	22
13	Mixed	1	22.93	0.09	3.09	254.778	70.8537				Std. Deviation	27.2641
15	Mixed	1	19.04	0.01	3.01	1904	57.3104				Median	6.2727
16	Mixed	1	26.4	0.01	3.01	2640	79.464
28	Mixed	1	22.93	0.03	3.03	764.333	69.4779
32	Mixed	1	8.61	0.01	3.01	861	25.9161
44	Mixed	1	2.06	0.02	3.02	103	6.2212
50	Mixed	1	2.06	0.02	3.02	103	6.2212
60	Mixed	1	2.06	0.03	3.03	68.6667	6.2418
71	Mixed	1	4.21	0.01	3.01	421	12.6721
76	Mixed	1	2.38	0.04	3.04	59.5	7.2352
95	Mixed	1	2.06	0	3	0	6.18
96	Mixed	1	2.06	0	3	0	6.18
97	Mixed	1	2.06	0.04	3.04	51.5	6.2624
100	Mixed	1	2.06	0.01	3.01	206	6.2006
103	Mixed	1	2.06	0	3	0	6.18
105	Mixed	1	2.06	0.01	3.01	206	6.2006
107	Mixed	1	2.06	0.01	3.01	206	6.2006
108	Mixed	1	2.06	0.02	3.02	103	6.2212
111	Mixed	1	2.06	0.11	3.11	18.7273	6.4066
113	Mixed	1	2.06	0.04	3.04	51.5	6.2624
2	NAR	2	22.93	0.02	3.02	1146.5	69.2486
4	NAR	2	14.5	0.02	3.02	725	43.79
6	NAR	2	8.61	0.04	3.04	215.25	26.1744
7	NAR	2	14.5	0.03	3.03	483.333	43.935
9	NAR	2	19.04	0.02	3.02	952	57.5008
27	NAR	2	8.61	0.01	3.01	861	25.9161
29	NAR	2	2.06	0.03	3.03	68.6667	6.2418
30	NAR	2	2.06	0.01	3.01	206	6.2006
31	NAR	2	2.06	0.02	3.02	103	6.2212
35	NAR	2	2.38	0.1	3.1	23.8	7.378
36	NAR	2	2.06	0.03	3.03	68.6667	6.2418
39	NAR	2	7.98	-1	-1	-1	-1
47	NAR	2	20.26	0.01	3.01	2026	60.9826
53	NAR	2	16.19	0.01	3.01	1619	48.7319
57	NAR	2	16.19	0.05	3.05	323.8	49.3795
65	NAR	2	23.79	0.2	3.2	118.95	76.128
66	NAR	2	22.08	0.01	3.01	2208	66.4608
79	NAR	2	23.79	-1	-1	-1	-1
84	NAR	2	21.19	0.01	3.01	2119	63.7819
87	NAR	2	23.79	0.01	3.01	2379	71.6079
88	NAR	2	26.94	0.03	3.03	898	81.6282
90	NAR	2	2.06	0.06	3.06	34.3333	6.3036
93	NAR	2	2.06	0.03	3.03	68.6667	6.2418
17	AR	3	19.04	0.01	3.01	1904	57.3104
23	AR	3	8.61	0.02	3.02	430.5	26.0022
26	AR	3	14.5	0.01	3.01	1450	43.645
37	AR	3	32.55	0.07	3.07	465	99.9285
38	AR	3	19.04	0.03	3.03	634.667	57.6912
41	AR	3	2.06	0.02	3.02	103	6.2212
46	AR	3	2.06	0.01	3.01	206	6.2006
51	AR	3	2.06	0.03	3.03	68.6667	6.2418
52	AR	3	2.06	0.05	3.05	41.2	6.283
72	AR	3	2.06	0.04	3.04	51.5	6.2624
74	AR	3	16.19	0.01	3.01	1619	48.7319
78	AR	3	16.19	0.21	3.21	77.0952	51.9699
82	AR	3	25.4	0.01	3.01	2540	76.454
83	AR	3	26.94	0.04	3.04	673.5	81.8976
99	AR	3	2.06	0.04	3.04	51.5	6.2624
102	AR	3	2.06	0.01	3.01	206	6.2006
101	AR	3	2.06	0	3	0	6.18
104	AR	3	2.06	0.01	3.01	206	6.2006
106	AR	3	2.06	0.02	3.02	103	6.2212
109	AR	3	2.06	0.09	3.09	22.8889	6.3654
110	AR	3	2.06	0.04	3.04	51.5	6.2624
114	AR	3	2.06	0.01	3.01	206	6.2006
	A= 1, B=2 (virus)
Patient study nr	Group nr	Bauman concentration	Geslacht/ lft
68	0.94	72.3216	v, 58
34	0.95	6.2006	v, 22						Mean			Mann-Whitney U: Group 1 versus Group 2
19	0.96	7.2114	v, 18						Group 1	Group 2		p = 0,208
14	0.97	69.4779	m,56						72.3216	6.2212
43	0.98	76.962	m,24						6.2006	6.2624
60	0.99	6.2418	v,57						7.2114	6.2006
28	1	69.4779	v,33						69.4779	6.2212
32	1.01	25.9161	v,58						76.962	6.2212
114	1.02	6.2006	v,21						6.2418	6.2624
17	1.03	57.3104	v,56						69.4779	6.18
39	1.04		v,64						25.9161	6.2212
91	1.89	6.2212	v,28						6.2006	6.2212
97	1.9	6.2624	v,20						57.3104	6.2624
107	1.91	6.2006	v,32						39.732	26.0022
108	1.92	6.2212	v,37							51.9699
44	1.93	6.2212	v,47							6.2418
113	1.94	6.2624	m,28							43.79
96	1.95	6.18	m,35							57.5008
41	1.96	6.2212	v,24							69.2486
106	1.97	6.2212	v,45							81.6282
99	1.98	6.2624	v,29							6.2006
23	1.99	26.0022	m,44							49.3795
78	2	51.9699	m,22							66.4608
93	2.01	6.2418	v,20							26.0348
4	2.02	43.79	v,29
9	2.03	57.5008	v,43
2	2.04	69.2486	m,32						Median
88	2.05	81.6282	m,62						Group 1	Group 2
30	2.06	6.2006	m,50						6.2006	6.18
57	2.07	49.3795	m,60						6.2006	6.2006
66	2.08	66.4608	m,22						6.2418	6.2006
									7.2114	6.2212
									25.9161	6.2212
									57.3104	6.2212
									69.4779	6.2212
									69.4779	6.2212
									72.3216	6.2418
									76.962	6.2624
									41.61	6.2624
										6.2624
										26.0022
										43.79
										49.3795
										51.9699
										57.5008
										66.4608
										69.2486
										81.6282
										6.2624

## Sheet: MCP1
MCP1					[4,94 en 6,77]
Patient study nr	Diagnosis			Group nr	Concentration supernatant (pg/mL) [detection limit]	Weight secretion (mL)	Weight + 3 mL	Concentration ivalon (pg/ mL)	Concentration Bauman	Remarks
3	Healthy			0	12.49	0.05	3.05	249.8	38.0945			MEDIAAN	MCP1	( concentration ivalon)			CONCENTRATIE GECORR GEWICHT	SUPERNATANT	BOUMANN
8	Healthy			0	11.86	0.02	3.02	593	35.8172			HEALTHY (23)	MIXED (21)	NAR (23)	AR (22)		Kruskal Wallis inter-group:	Kruskal Wallis inter-group:	Kruskal Wallis inter-group:
10	Healthy			0	8.06	0.01	3.01	806	24.2606								p = 0,222	p = 0,18	p = 0,336
12	Healthy			0	14.67	0.01	3.01	1467	44.1567										Mann-Whitney U: Healthy versus NAR
14	Healthy			0	9.97	0.03	3.03	332.333	30.2091			MEAN	MCP1	(concentration ivalon)					p = 0,099
18	Healthy			0	4.94	0.02	3.02	247	14.9188			HEALTHY	MIXED	NAR	AR
19	Healthy			0	4.94	0.03	3.03	164.667	14.9682
20	Healthy			0	4.94	0.02	3.02	247	14.9188
21	Healthy			0	14.45	0.02	3.02	722.5	43.639
22	Healthy			0	4.94	0.04	3.04	123.5	15.0176
34	Healthy			0	4.94	0.01	3.01	494	14.8694
40	Healthy			0	12.08	0.01	3.01	1208	36.3608
42	Healthy			0	31.77	0.1	3.1	317.7	98.487
43	Healthy			0	42.35	0.03	3.03	1411.67	128.321
45	Healthy			0	24.84	0.04	3.04	621	75.5136
48	Healthy			0	18.76	-1	2	-1	-1
49	Healthy			0	21.51	0.02	3.02	1075.5	64.9602			Report
68	Healthy			0	13.64	0.04	3.04	341	41.4656			Group		Concentration Boumann
91	Healthy			0	28.53	0.02	3.02	1426.5	86.1606			healthy	Mean	46.1751
92	Healthy			0	8.78	0.01	3.01	878	26.4278				N	21
94	Healthy			0	13.56	0.01	3.01	1356	40.8156				Std. Deviation	31.4604
98	Healthy			0	36.42	-1	2	-1	-1				Median	38.0945
112	Healthy			0	26.5	0.03	3.03	883.333	80.295			mixed	Mean	61.6787
11	Mixed	Trees and grass		1	9.97	0.04	3.04	249.25	30.3088				N	21
13	Mixed	Only tree		1	4.94	0.09	3.09	54.8889	15.2646				Std. Deviation	57.9918
15	Mixed	Only tree		1	8.7	0.01	3.01	870	26.187				Median	33.7421
16	Mixed	Grass and bijvoet		1	15.6	0.01	3.01	1560	46.956			NAR	Mean	30.4828
28	Mixed	Only tree		1	61.37	0.03	3.03	2045.67	185.951				N	21
32	Mixed	Trees, grass and bijvoet		1	4.94	0.01	3.01	494	14.8694				Std. Deviation	24.1011
44	Mixed	Trees and grass		1	4.94	0.02	3.02	247	14.9188				Median	24.2606
50	Mixed	Grass		1	5.89	0.02	3.02	294.5	17.7878			AR	Mean	47.7356
60	Mixed	Trees, grass and bijvoet/Alsemambrosia		1	4.94	0.03	3.03	164.667	14.9682				N	22
71	Mixed	Only grass		1	4.94	0.01	3.01	494	14.8694				Std. Deviation	38.1559
76	Mixed	Only trees		1	17.59	0.04	3.04	439.75	53.4736				Median	32.5833
95	Mixed	Only grass		1	4.94	0.01	3.01	494	14.8694
96	Mixed	Only grass		1	11.21	0.01	3.01	1121	33.7421
97	Mixed	Trees, grass and Alsemambrosia		1	57.69	0.04	3.04	1442.25	175.378
100	Mixed	Trees, grass and Alsemambrosia		1	44.02	0.01	3.01	4402	132.5
103	Mixed	Only trees		1	4.94	0	3	0	14.82
105	Mixed	Trees, grass and Alsemambrosia		1	15.83	0.01	3.01	1583	47.6483
107	Mixed	Bijvoet		1	34.48	0.01	3.01	3448	103.785
108	Mixed	Trees and grass		1	49.57	0.02	3.02	2478.5	149.701
111	Mixed	Grass		1	41.2	0.11	3.11	374.545	128.132
113	Mixed	Trees, grass and Alternaria		1	15.83	0.04	3.04	395.75	48.1232
2	NAR			2	8.7	0.02	3.02	435	26.274
4	NAR			2	4.94	0.02	3.02	247	14.9188
6	NAR			2	4.94	0.04	3.04	123.5	15.0176
7	NAR			2	7.74	0.03	3.03	258	23.4522
9	NAR			2	9.33	0.02	3.02	466.5	28.1766
27	NAR			2	8.06	0.01	3.01	806	24.2606
29	NAR			2	4.94	0.03	3.03	164.667	14.9682
30	NAR			2	4.94	0.01	3.01	494	14.8694
31	NAR			2	4.94	0.02	3.02	247	14.9188
35	NAR			2	10.24	0.1	3.1	102.4	31.744
36	NAR			2	4.94	0.03	3.03	164.667	14.9682
39	NAR			2	4.94	-1	2	-1	-1
47	NAR			2	1.65	0.01	3.01	165	4.9665
53	NAR			2	5.11	0.01	3.01	511	15.3811
57	NAR			2	14.77	0.05	3.05	295.4	45.0485
65	NAR			2	10.47	0.2	3.2	52.35	33.504
66	NAR			2	15.14	0.01	3.01	1514	45.5714
79	NAR			2	14.77	-1	2	-1	-1
84	NAR			2	15.52	0.01	3.01	1552	46.7152
87	NAR			2	12.87	0.01	3.01	1287	38.7387
88	NAR			2	15.14	0.03	3.03	504.667	45.8742
90	NAR			2	39.3	0.06	3.06	655	120.258
93	NAR			2	4.94	0.03	3.03	164.667	14.9682
17	AR	Trees, grants and plants		3	4.94	0.01	3.01	494	14.8694
23	AR	Only grass		3	7.74	0.02	3.02	387	23.3748
26	AR	Trees and grass		3	9.97	0.01	3.01	997	30.0097
37	AR	Grass and plants		3	43.86	0.07	3.07	626.571	134.65
38	AR	Only trees		3	13.74	0.03	3.03	458	41.6322
41	AR	Grass and plants		3	4.94	0.02	3.02	247	14.9188
46	AR	Trees, grass and plants		3	4.94	0.01	3.01	494	14.8694
51	AR	Trees and grass		3	4.94	0.03	3.03	164.667	14.9682
52	AR	Only grass		3	4.94	0.05	3.05	98.8	15.067
72	AR	Only grass		3	4.94	0.04	3.04	123.5	15.0176
74	AR			3	11.68	0.01	3.01	1168	35.1568
78	AR			3	40.07	0.21	3.21	190.81	128.625
82	AR			3	9.64	0.01	3.01	964	29.0164
83	AR			3	14.4	0.04	3.04	360	43.776
99	AR			3	14.7	0.04	3.04	367.5	44.688
102	AR			3	8.78	0.01	3.01	878	26.4278
101	AR			3	30.54	0.01	3.01	3054	91.9254
104	AR			3	15.83	0.01	3.01	1583	47.6483
106	AR			3	19.14	0.02	3.02	957	57.8028
109	AR			3	35.45	0.09	3.09	393.889	109.541
110	AR			3	29.53	0.04	3.04	738.25	89.7712
114	AR			3	8.78	0.01	3.01	878	26.4278
	A= 1, B=2 (virus)
Patient study nr	Group nr			Bauman concentration	Geslacht/ lft
68	0.94			41.4656	v, 58
34	0.95			14.8694	v, 22							Mean			Mann-Whitney U: Group 1 versus Group 2
19	0.96			14.9682	v, 18							Group 1	Group 2		p = 0,209
14	0.97			30.2091	m,56							41.4656	86.1606
43	0.98			128.321	m,24							14.8694	175.378
60	0.99			14.9682	v,57							14.9682	103.785
28	1			185.951	v,33							30.2091	149.701
32	1.01			14.8694	v,58							128.321	14.9188
114	1.02			26.4278	v,21							14.9682	48.1232
17	1.03			14.8694	v,56							185.951	33.7421
39	1.04				v,64							14.8694	14.9188
91	1.89			86.1606	v,28							26.4278	57.8028
97	1.9			175.378	v,20							14.8694	44.688
107	1.91			103.785	v,32							48.6919	23.3748
108	1.92			149.701	v,37								128.625
44	1.93			14.9188	v,47								14.9682
113	1.94			48.1232	m,28								14.9188
96	1.95			33.7421	m,35								28.1766
41	1.96			14.9188	v,24								26.274
106	1.97			57.8028	v,45								45.8742
99	1.98			44.688	v,29								14.8694
23	1.99			23.3748	m,44								45.0485
78	2			128.625	m,22								45.5714
93	2.01			14.9682	v,20								55.8459
4	2.02			14.9188	v,29
9	2.03			28.1766	v,43
2	2.04			26.274	m,32							Median
88	2.05			45.8742	m,62							Group 1	Group 2
30	2.06			14.8694	m,50							185.951	14.8694
57	2.07			45.0485	m,60							128.321	14.9188
66	2.08			45.5714	m,22							41.4656	14.9188
												30.2091	14.9188
												26.4278	14.9682
												14.9682	23.3748
												14.9682	26.274
												14.8694	28.1766
												14.8694	33.7421
												14.8694	44.688
												20.698	45.0485
													45.5714
													45.5714
													45.8742
													48.1232
													57.8028
													86.1606
													103.785
													128.625
													149.701
													175.378
													44.868

## Sheet: IP10
IP10			[2,19 en 1,88]
Patient study nr	Diagnosis	Group nr	Concentration supernatant (pg/mL) [detection limit]	Weight secretion (mL)	Weight + 3 mL	Concentration ivalon (pg/ mL)	Concentration Bauman	Remarks
3	Healthy	0	67.82	0.05	3.05	1356.4	206.851			MEDIAAN	IP10	( concentration ivalon)			CONCENTRATIE GECORR GEWICHT	SUPERNATANT	BOUMANN
8	Healthy	0	15.26	0.02	3.02	763	46.0852			HEALTHY (23)	MIXED (21)	NAR (23)	AR (22)		Kruskal Wallis inter-group:	Kruskal Wallis inter-group:	Kruskal Wallis inter-group:
10	Healthy	0	12.12	0.01	3.01	1212	36.4812								p = 0,222	p = 0,18	p = 0,336
12	Healthy	0	7.62	0.01	3.01	762	22.9362										Mann-Whitney U: Healthy versus mixed
14	Healthy	0	14.84	0.03	3.03	494.667	44.9652			MEAN	IP10	(concentration ivalon)					p = 0,222
18	Healthy	0	9.28	0.02	3.02	464	28.0256			HEALTHY	MIXED	NAR	AR
19	Healthy	0	54.15	0.03	3.03	1805	164.074
20	Healthy	0	8.47	0.02	3.02	423.5	25.5794
21	Healthy	0	7.94	0.02	3.02	397	23.9788
22	Healthy	0	4.87	0.04	3.04	121.75	14.8048
34	Healthy	0	6.35	0.01	3.01	635	19.1135
40	Healthy	0	4.19	0.01	3.01	419	12.6119
42	Healthy	0	126.36	0.1	3.1	1263.6	391.716
43	Healthy	0	284.67	0.03	3.03	9489	862.55
45	Healthy	0	106.93	0.04	3.04	2673.25	325.067
48	Healthy	0	87.47	-1	-1	-1	-1
49	Healthy	0	51.17	0.02	3.02	2558.5	154.533			Report
68	Healthy	0	8.59	0.04	3.04	214.75	26.1136			Group		Concentration Boumann
91	Healthy	0	17.8	0.02	3.02	890	53.756			healthy	Mean	131.84
92	Healthy	0	2.08	0.01	3.01	208	6.2608				N	21
94	Healthy	0	34.19	0.01	3.01	3419	102.912				Std. Deviation	199.34
98	Healthy	0	141.83	-1	-1	-1	-1				Median	44.9652
112	Healthy	0	66.08	0.03	3.03	2202.67	200.222			mixed	Mean	212.941
11	Mixed	1	6.74	0.04	3.04	168.5	20.4896				N	21
13	Mixed	1	12.63	0.09	3.09	140.333	39.0267				Std. Deviation	532.981
15	Mixed	1	3.99	0.01	3.01	399	12.0099				Median	20.4896
16	Mixed	1	9.36	0.01	3.01	936	28.1736			NAR	Mean	69.1379
28	Mixed	1	807.77	0.03	3.03	26925.7	2447.54				N	21
32	Mixed	1	1.88	0.01	3.01	188	5.6588				Std. Deviation	105.91
44	Mixed	1	1.88	0.02	3.02	94	5.6776				Median	28.832
50	Mixed	1	5.87	0.02	3.02	293.5	17.7274			AR	Mean	124.382
60	Mixed	1	5.95	0.03	3.03	198.333	18.0285				N	22
71	Mixed	1	1.88	0.01	3.01	188	5.6588				Std. Deviation	273.132
76	Mixed	1	80.74	0.04	3.04	2018.5	245.45				Median	38.9576
95	Mixed	1	1.88	0	3	0	5.64
96	Mixed	1	1.88	0	3	0	5.64
97	Mixed	1	68.65	0.04	3.04	1716.25	208.696
100	Mixed	1	159.08	0.01	3.01	15908	478.831
103	Mixed	1	2.59	0.01	3.01	259	7.7959
105	Mixed	1	88.98	0.01	3.01	8898	267.83
107	Mixed	1	5.84	0.01	3.01	584	17.5784
108	Mixed	1	46.08	0.02	3.02	2304	139.162
111	Mixed	1	148.74	0.11	3.11	1352.18	462.581
113	Mixed	1	9.79	0.04	3.04	244.75	29.7616
2	NAR	2	7.55	0.02	3.02	377.5	22.801
4	NAR	2	7.41	0.02	3.02	370.5	22.3782
6	NAR	2	19.31	0.04	3.04	482.75	58.7024
7	NAR	2	27.25	0.03	3.03	908.333	82.5675
9	NAR	2	18.45	0.02	3.02	922.5	55.719
27	NAR	2	16.88	0.01	3.01	1688	50.8088
29	NAR	2	18.06	0.03	3.03	602	54.7218
30	NAR	2	1.88	0.01	3.01	188	5.6588
31	NAR	2	6.31	0.02	3.02	315.5	19.0562
35	NAR	2	150.04	0.1	3.1	1500.4	465.124
36	NAR	2	7.21	0.03	3.03	240.333	21.8463
39	NAR	2	5.46	-1	-1	-1	-1
47	NAR	2	2.85	0.01	3.01	285	8.5785
53	NAR	2	3.05	0.01	3.01	305	9.1805
57	NAR	2	37.07	0.05	3.05	741.4	113.063
65	NAR	2	9.01	0.2	3.2	45.05	28.832
66	NAR	2	8.16	0.01	3.01	816	24.5616
79	NAR	2	6.66	-1	-1	-1	-1
84	NAR	2	20.29	0.01	3.01	2029	61.0729
87	NAR	2	3.73	0.01	3.01	373	11.2273
88	NAR	2	9.5	0.03	3.03	316.667	28.785
90	NAR	2	83.98	0.06	3.06	1399.67	256.979
93	NAR	2	16.27	0.03	3.03	542.333	49.2981
17	AR	3	11.9	0.01	3.01	1190	35.819
23	AR	3	8.45	0.02	3.02	422.5	25.519
26	AR	3	26.82	0.01	3.01	2682	80.7282
37	AR	3	207.83	0.07	3.07	2969	638.038
38	AR	3	18.4	0.03	3.03	613.333	55.752
41	AR	3	1.88	0.02	3.02	94	5.6776
46	AR	3	17.31	0.01	3.01	1731	52.1031
51	AR	3	3.91	0.03	3.03	130.333	11.8473
52	AR	3	2.23	0.05	3.05	44.6	6.8015
72	AR	3	19.69	0.04	3.04	492.25	59.8576
74	AR	3	5.05	0.01	3.01	505	15.2005
78	AR	3	42.73	0.21	3.21	203.476	137.163
82	AR	3	3.63	0.01	3.01	363	10.9263
83	AR	3	11.95	0.04	3.04	298.75	36.328
99	AR	3	13.68	0.04	3.04	342	41.5872
102	AR	3	5.56	0.01	3.01	556	16.7356
101	AR	3	5.18	0.01	3.01	518	15.5918
104	AR	3	29.7	0.01	3.01	2970	89.397
106	AR	3	3.37	0.02	3.02	168.5	10.1774
109	AR	3	386.77	0.09	3.09	4297.44	1195.12
110	AR	3	46.11	0.04	3.04	1152.75	140.174
114	AR	3	18.25	0.01	3.01	1825	54.9325
	A= 1, B=2 (virus)
Patient study nr	Group nr	Bauman concentration	Geslacht/ lft
68	0.94	0.94	v, 58								Mean			Mann-Whitney U: Group 1 versus Group 2
34	0.95	0.95	v, 22								Group 1	Group 2		p = 0,322
19	0.96	0.96	v, 18								26.1136	53.756
14	0.97	0.97	m,56								19.1135	208.696
43	0.98	0.98	m,24								164.074	17.5784
60	0.99	0.99	v,57								44.9652	139.162
28	1	1	v,33								862.55	5.6776
32	1.01	1.01	v,58								18.0285	29.7616
114	1.02	1.02	v,21								2447.54	5.64
17	1.03	1.03	v,56								5.6588	5.6776
39	1.04	1.04	v,64								54.9325	10.1774
91	1.89	1.89	v,28								35.819	41.5872
97	1.9	1.9	v,20								367.88	25.519
107	1.91	1.91	v,32									137.163
108	1.92	1.92	v,37									49.2981
44	1.93	1.93	v,47									22.3782
113	1.94	1.94	m,28									55.719
96	1.95	1.95	m,35									22.801
41	1.96	1.96	v,24									28.785
106	1.97	1.97	v,45									5.6588
99	1.98	1.98	v,29									113.063
23	1.99	1.99	m,44									24.5616
78	2	2	m,22									50.133
93	2.01	2.01	v,20
4	2.02	2.02	v,29
9	2.03	2.03	v,43								Median
2	2.04	2.04	m,32								Group 1	Group 2
88	2.05	2.05	m,62								5.6588	5.64
30	2.06	2.06	m,50								18.0285	5.6588
57	2.07	2.07	m,60								19.1135	5.6776
66	2.08	2.08	m,22								26.1136	5.6776
										35.819	10.1774
										44.9652	17.5784
										54.9325	22.3782
										164.074	22.801
										862.55	24.5616
										2447.54	25.519
										20.698	28.785
											29.7616
											41.5872
											49.2981
											53.756
											55.719
											113.063
											137.163
											139.162
											175.378
											208.696
											27.152

## Sheet: MIG
MIG			[5,08 en 1,97 en 1,69]
Patient study nr	Diagnosis	Group nr	Concentration supernatant (pg/mL) [detection limit]	Weight secretion (mL)	Weight + 3 mL	Concentration ivalon (pg/ mL)	Concentration Bauman	Remarks		MEDIAAN	MIG	( concentration ivalon)			CONCENTRATIE GECORR GEWICHT	SUPERNATANT	BOUMANN
3	Healthy	0	15.4	0.05	3.05	308	46.97			HEALTHY (23)	MIXED (21)	NAR (23)	AR (22)		Kruskal Wallis inter-group:	Kruskal Wallis inter-group:	Kruskal Wallis inter-group:
8	Healthy	0	1.69	0.02	3.02	84.5	5.1038								p = 0,926	p = 0,51	p = 0,72
10	Healthy	0	1.69	0.01	3.01	169	5.0869								Mann-Whitney U: Healthy versus mixed		Mann-Whitney U: Mixed versus NAR
12	Healthy	0	7.46	0.01	3.01	746	22.4546			MEAN	MIG	(concentration ivalon)			p =		p = 0,372
14	Healthy	0	15.4	0.03	3.03	513.333	46.662			HEALTHY	MIXED	NAR	AR
18	Healthy	0	2.8	0.02	3.02	140	8.456
19	Healthy	0	5.78	0.03	3.03	192.667	17.5134
20	Healthy	0	1.69	0.02	3.02	84.5	5.1038
21	Healthy	0	2.8	0.02	3.02	140	8.456
22	Healthy	0	3.92	0.04	3.04	98	11.9168
34	Healthy	0	1.69	0.01	3.01	169	5.0869
40	Healthy	0	11.51	0.01	3.01	1151	34.6451
42	Healthy	0	17.5	0.1	3.1	175	54.25
43	Healthy	0	12.57	0.03	3.03	419	38.0871
45	Healthy	0	25.49	0.04	3.04	637.25	77.4896
48	Healthy	0	12.05	-1	-1	-1	-1
49	Healthy	0	13.07	0.02	3.02	653.5	39.4714			Report
68	Healthy	0	11.51	0.04	3.04	287.75	34.9904			Group		Concentration Boumann
91	Healthy	0	5.25	0.02	3.02	262.5	15.855			healthy	Mean	131.84
92	Healthy	0	1.69	0	3	0	5.07				N	21
94	Healthy	0	10.11	0.01	3.01	1011	30.4311				Std. Deviation	199.34
98	Healthy	0	43.37	-1	-1	-1	-1				Median	22.4546
112	Healthy	0	12.98	0.03	3.03	432.667	39.3294			mixed	Mean	212.941
11	Mixed	1	7.46	0.04	3.04	186.5	22.6784				N	21
13	Mixed	1	1.69	0.09	3.09	18.7778	5.2221				Std. Deviation	532.981
15	Mixed	1	7.46	0.01	3.01	746	22.4546				Median	16.3275
16	Mixed	1	15.4	0.01	3.01	1540	46.354			NAR	Mean	69.1379
28	Mixed	1	12.06	0.03	3.03	402	36.5418				N	21
32	Mixed	1	1.69	0.01	3.01	169	5.0869				Std. Deviation	105.91
44	Mixed	1	1.69	0.02	3.02	84.5	5.1038				Median	22.5292
50	Mixed	1	1.69	0.02	3.02	84.5	5.1038			AR	Mean	124.382
60	Mixed	1	1.69	0.03	3.03	56.3333	5.1207				N	22
71	Mixed	1	1.69	0.01	3.01	169	5.0869				Std. Deviation	273.132
76	Mixed	1	5.78	0.04	3.04	144.5	17.5712				Median	17.3376
95	Mixed	1	5.25	0.01	3.01	525	15.8025
96	Mixed	1	5.25	0.01	3.01	525	15.8025
97	Mixed	1	29.92	0.04	3.04	748	90.9568
100	Mixed	1	72.45	0.01	3.01	7245	218.075
103	Mixed	1	2.59	0.01	3.01	259	7.7959
105	Mixed	1	15.68	0.01	3.01	1568	47.1968
107	Mixed	1	1.69	0.01	3.01	169	5.0869
108	Mixed	1	12.98	0.02	3.02	649	39.1996
111	Mixed	1	5.25	0.11	3.11	47.7273	16.3275
113	Mixed	1	6.97	0.04	3.04	174.25	21.1888
2	NAR	2	12.06	0.02	3.02	603	36.4212
4	NAR	2	12.06	0.02	3.02	603	36.4212
6	NAR	2	1.69	0.04	3.04	42.25	5.1376
7	NAR	2	12.06	0.03	3.03	402	36.5418
9	NAR	2	7.46	0.02	3.02	373	22.5292
27	NAR	2	7.46	0.01	3.01	746	22.4546
29	NAR	2	3.92	0.03	3.03	130.667	11.8776
30	NAR	2	2.8	0.01	3.01	280	8.428
31	NAR	2	1.69	0.02	3.02	84.5	5.1038
35	NAR	2	21.12	0.1	3.1	211.2	65.472
36	NAR	2	1.69	0.03	3.03	56.3333	5.1207
39	NAR	2	2.8	-1	-1	-1	-1
47	NAR	2	10.96	0.01	3.01	1096	32.9896
53	NAR	2	7.82	0.01	3.01	782	23.5382
57	NAR	2	9.79	0.05	3.05	195.8	29.8595
65	NAR	2	9.17	0.2	3.2	45.85	29.344
66	NAR	2	6.27	0.01	3.01	627	18.8727
79	NAR	2	1.69	-1	-1	-1	-1
84	NAR	2	5.38	0.01	3.01	538	16.1938
87	NAR	2	10.39	0.01	3.01	1039	31.2739
88	NAR	2	7.07	0.03	3.03	235.667	21.4221
90	NAR	2	12.98	0.06	3.06	216.333	39.7188
93	NAR	2	1.69	0.03	3.03	56.3333	5.1207
17	AR	3	7.46	0.01	3.01	746	22.4546
23	AR	3	1.69	0.02	3.02	84.5	5.1038
26	AR	3	1.69	0.01	3.01	169	5.0869
37	AR	3	34.45	0.07	3.07	492.143	105.761
38	AR	3	12.06	0.03	3.03	402	36.5418
41	AR	3	1.69	0.02	3.02	84.5	5.1038
46	AR	3	3.38	0.01	3.01	338	10.1738
51	AR	3	1.69	0.03	3.03	56.3333	5.1207
52	AR	3	1.69	0.05	3.05	33.8	5.1545
72	AR	3	1.69	0.04	3.04	42.25	5.1376
74	AR	3	6.27	0.01	3.01	627	18.8727
78	AR	3	10.96	0.21	3.21	52.1905	35.1816
82	AR	3	12.05	0.01	3.01	1205	36.2705
83	AR	3	9.17	0.04	3.04	229.25	27.8768
99	AR	3	6.97	0.04	3.04	174.25	21.1888
102	AR	3	5.25	0.01	3.01	525	15.8025
101	AR	3	6.97	0.01	3.01	697	20.9797
104	AR	3	10.11	0.01	3.01	1011	30.4311
106	AR	3	1.69	0.02	3.02	84.5	5.1038
109	AR	3	33.15	0.09	3.09	368.333	102.433
110	AR	3	1.69	0.04	3.04	42.25	5.1376
114	AR	3	5.25	0.01	3.01	525	15.8025
	A= 1, B=2 (virus)
Patient study nr	Group nr	Bauman concentration	Geslacht/ lft
68	0.94	34.9904	v, 58
34	0.95	5.0869	v, 22							Mean			Mann-Whitney U: Group 1 versus Group 2
19	0.96	17.5134	v, 18							Group 1	Group 2		p = 0,791
14	0.97	46.662	m,56							34.9904	15.855
43	0.98	38.0871	m,24							5.0869	90.9568
60	0.99	5.1207	v,57							17.5134	5.0869
28	1	36.5418	v,33							46.662	39.1996
32	1.01	5.0869	v,58							38.0871	5.1038
114	1.02	15.8025	v,21							5.1207	21.1888
17	1.03	22.4546	v,56							36.5418	15.8025
39	1.04		v,64							5.0869	5.1038
91	1.89	15.855	v,28							15.8025	5.1038
97	1.9	90.9568	v,20							22.4546	21.1888
107	1.91	5.0869	v,32							22.7346	5.1038
108	1.92	39.1996	v,37								35.1816
44	1.93	5.1038	v,47								5.1207
113	1.94	21.1888	m,28								36.4212
96	1.95	15.8025	m,35								22.5292
41	1.96	5.1038	v,24								36.4212
106	1.97	5.1038	v,45								21.4221
99	1.98	21.1888	v,29								8.428
23	1.99	5.1038	m,44								29.8595
78	2	35.1816	m,22								18.8727
93	2.01	5.1207	v,20								22.1975
4	2.02	36.4212	v,29
9	2.03	22.5292	v,43
2	2.04	36.4212	m,32							Median
88	2.05	21.4221	m,62							Group 1	Group 2
30	2.06	8.428	m,50							5.0869	5.0869
57	2.07	29.8595	m,60							5.0869	5.1038
66	2.08	18.8727	m,22							5.1207	5.1038
										15.8025	5.1038
										17.5134	5.1038
										22.4546	5.1207
										34.9904	8.428
										36.5418	15.8025
										38.0871	15.855
										46.662	18.8727
										20.698	21.1888
											21.1888
											21.4221
											22.5292
											29.8595
											35.1816
											36.4212
											36.4212
											39.1996
											90.9568
											208.696
											20.03

[truncated: 18 more sheets: MIP1b, MIP1a, VEGF, IL15, IL7, FGF-b, GCSF, Critical info , Spearman HGF plot, Spearman INFA plot, Spearman IL12 plot, Spearman MIP1A plot, Spearman VEGF plot, Spearman EGF plot, Spearman RANTES plot, Compatibiliteitsrapport, Blad1, Blad2]
